# Supplementary material for: Therapeutic Efficiency of Proteins Secreted by Glial Progenitor Cells in a Rat Model of Traumatic Brain Injury
Source: Int J Mol Sci. 2023 Aug 2;24(15):12341. doi: 10.3390/ijms241512341 (PMC10419112; doi:10.3390/ijms241512341)
Supplement: Supplementary file 1 [file ijms-24-12341-s001.zip]

Archive with 1 entries (1 files):
- ijms-2514002-supplementary.pdf
